# Supplementary material for: The Virus-Induced Upregulation of the miR-183/96/182 Cluster and the FoxO Family Protein Members Are Not Required for Efficient Replication of HSV-1
Source: Viruses. 2022 Jul 28;14(8):1661. doi: 10.3390/v14081661 (PMC9414244; doi:10.3390/v14081661)
Supplement: Supplementary file 1 [file viruses-14-01661-s001.zip]

Archive with 10 entries (10 files):
- Figure S1.pdf
- Figure S2.pdf
- Figure S3.pdf
- Figure S4.pdf
- Figure S5.pdf
- Supplement figures and figure legends.pdf
- Table S1.xlsx
- Table S2.xlsx
- Table S3.xlsx
- Table S4.xlsx
